# Supplementary material for: Diverse microtubule-targeted anticancer agents kill cells by inducing chromosome missegregation on multipolar spindles
Source: PLoS Biol. 2023 Oct 26;21(10):e3002339. doi: 10.1371/journal.pbio.3002339 (PMC10602348; doi:10.1371/journal.pbio.3002339)
Supplement: S1 Data — (XLSX) [file pbio.3002339.s006.xlsx]

## Sheet: Figure 1B
paclitaxel	mitotic cells (%)
		n=1				n=2				n=3
		0 nM	0.01 nM	0.1 nM	1 nM	0 nM	0.01 nM	0.1 nM	1 nM	0 nM	0.01 nM	0.1 nM	1 nM
	monopolar	4	0	2	2	2	6	11	2	1	3	1	10
	bipolar	93	92	88	49	98	89	80	50	95	91	85	51
	tripolar	3	6	8	26	0	4	5	30	3	3	7	32
	tetrapolar	0	2	2	18	0	1	4	13	1	2	5	5
	5+ poles	0	0	0	5	0	0	0	5	0	1	3	2
vinorelbine	mitotic cells (%)
		n=1				n=2				n=3
		0 nM	0.01 nM	0.1 nM	1 nM	0 nM	0.01 nM	0.1 nM	1 nM	0 nM	0.01 nM	0.1 nM	1 nM
	monopolar	4	0	0	0	2	6	4	9	1	6	5	6
	bipolar	93	96	91	44	98	92	91	37	95	91	89	46
	tripolar	3	4	7	33	0	2	4	26	3	2	7	25
	tetrapolar	0	0	2	15	0	0	1	13	1	1	0	13
	5+ poles	0	0	0	9	0	0	0	15	0	0	0	10
eribulin	mitotic cells (%)
		n=1				n=2
		0 nM	0.01 nM	0.1 nM	1 nM	0 nM	0.01 nM	0.1 nM	1 nM
	monopolar	2	1	2	7	1	2	2	6
	bipolar	93	89	87	69	96	91	88	79
	tripolar	3	6	8	21	3	6	5	12
	tetrapolar	2	2	2	3	0	1	4	0
	5+ poles	0	2	1	3	0	0	1	0

## Sheet: Figure 1C
paclitaxel	mitotic cells (%)
		n=1				n=2				n=3
		0 nM	0.1 nM	1 nM	10 nM	0 nM	0.1 nM	1 nM	10 nM	0 nM	0.1 nM	1 nM	10 nM
	monopolar	5	0	0	7	1	1	1	10	2	4	3	1
	bipolar	91	95	78	39	90	93	36	33	91	86	65	21
	tripolar	3	5	17	15	7	5	37	22	4	6	24	24
	tetrapolar	1	0	0	22	2	1	17	21	2	4	7	26
	5+ poles	0	0	6	17	0	0	10	14	0	1	1	27
vinorelbine	mitotic cells (%)
		n=1				n=2				n=3
		0 nM	0.01 nM	0.1 nM	1 nM	0 nM	0.01 nM	0.1 nM	1 nM	0 nM	0.01 nM	0.1 nM	1 nM
	monopolar	5	0	0	0	1	4	7	2	2	5	4	4
	bipolar	91	96	73	25	90	90	73	23	91	89	84	22
	tripolar	3	4	20	38	7	6	14	38	4	5	11	42
	tetrapolar	1	0	4	29	2	0	5	26	2	1	1	24
	5+ poles	0	0	2	8	0	0	1	11	0	0	0	8
eribulin	mitotic cells (%)
		n=1				n=2				n=3
		0 nM	0.1 nM	1 nM	10 nM	0 nM	0.1 nM	1 nM	10 nM	0 nM	0.1 nM	1 nM	10 nM
	monopolar	2	1	3	2	3	2	4	7	1	5	4	4
	bipolar	95	95	85	62	94	89	88	61	93	89	79	54
	tripolar	2	2	8	22	2	5	7	18	5	5	11	27
	tetrapolar	1	2	3	10	1	4	1	10	1	1	6	8
	5+ poles	0	0	1	4	0	0	0	4	0	0	0	7

## Sheet: Figure 1G
	mitotic cells with multipolar spindles (%)
treatment	pre-treatment	20h treatment
eribulin	5.6	17.8
vinorelbine	2.5	14.8
nab-paclitaxel	8.33	36.07

## Sheet: Figure 1H
	mitotic index (%)
treatment	pre-treatment	20h treatment
eribulin	2.2	3
vinorelbine	0.6	1.8
nab-paclitaxel	0.25	2.88

## Sheet: Figure 2A
	prometaphase/metaphase cells (%)
	DMSO	DMSO + dox(Plk4)	paclitaxel	paclitaxel + dox(Plk4)	vinorelbine	vinorelbine + dox(Plk4)
n=1	0	62.5	6.7	66.7	0	58.6
n=2	0	78.8	25.8	82.1	0	76.9
n=3	3.2	42.1	20	71.4	3.2	72

## Sheet: Figure 2B
	anaphase cells (%)
	DMSO	DMSO + dox(Plk4)	paclitaxel	paclitaxel + dox(Plk4)	vinorelbine	vinorelbine + dox(Plk4)
n=1	0	40.6	3.3	59.3	0	58.6
n=2	0	33.3	0	71.4	0	50
n=3	3.2	36.8	3.3	60.7	0	60

## Sheet: Figure 2C
	daughter cell death (%)
	DMSO	DMSO + dox(Plk4)	paclitaxel	paclitaxel + dox(Plk4)	vinorelbine	vinorelbine + dox(Plk4)
n=1	1.6	36.5	3.8	51	2.1	40.8
n=2	1.8	20	5.7	55.1	0	36.5
n=3	0	25.6	3.4	40.8	0	46.9

## Sheet: Figure 2E
mitotic cells (%)
	n=1				n=2				n=3
	2 -> 2 -> 2	3+ -> 2 -> 2	3+ -> 3+ -> 2	3+ -> 3+ ->3+	2 -> 2 -> 2	3+ -> 2 -> 2	3+ -> 3+ -> 2	3+ -> 3+ ->3+	2 -> 2 -> 2	3+ -> 2 -> 2	3+ -> 3+ -> 2	3+ -> 3+ ->3+
DMSO	100	0	0	0	100	0	0	0	96.77	0	3.23	0
DMSO + dox(Plk4)	37.5	21.88	37.5	3.13	21.21	45.45	27.27	6.06	57.89	5.26	23.68	13.16
paclitaxel	93.33	3.33	3.33	0	80	25.81	0	0	74.19	16.67	0	3.33
paclitaxel + dox(Plk4)	33.33	7.41	44.44	14.81	17.86	10.71	50	21.43	28.57	10.71	42.86	17.86
vinorelbine	96.77	3.23	0	0	100	0	0	0	100	0	0	0
vinorelbine + dox(Plk4)	41.38	0	27.59	31.03	23.08	26.92	23.08	26.92	28	12	36	24

## Sheet: Figure 2F
	daughter cell death (%)
	2 -> 2 -> 2	3+ -> 2 -> 2	3+ -> 3+ -> 2	3+ -> 3+ ->3+
n=1	4.3	5.6	61.8	85.7
n=2	1.1	5.9	41.2	81.4
n=3	1.3	9.5	40	80.9

## Sheet: Figure 2G
daughter cell death (%)
	n=1				n=2				n=3
	2 -> 2 -> 2	3+ -> 2 -> 2	3+ -> 3+ -> 2	3+ -> 3+ ->3+	2 -> 2 -> 2	3+ -> 2 -> 2	3+ -> 3+ -> 2	3+ -> 3+ ->3+	2 -> 2 -> 2	3+ -> 2 -> 2	3+ -> 3+ -> 2	3+ -> 3+ ->3+
paclitaxel + dox(Plk4)	12.5	0	72.2	83.3	25	0	41.7	100	0	0	42.9	91.7
vinorelbine + dox(Plk4)	9.1	0	46.2	85.7	0	11.1	54.5	60	23.1	0	46.7	76.5

[truncated: 53 more sheets: Figure 2H, Figure 2I, Figure 3B, Figure 3C, Figure 3D, Figure 3E, Figure 4A, Figure 4B, Figure 4C, Figure 4D, Figure 4E, Figure 4F, Figure 5A, Figure 5B, Figure 5C, Figure 5D, Figure 5E, Figure 6B, Figure 6C, Figure 6D …]
